# Supplementary material for: 3D Multi-Modality Medical Imaging: Combining Anatomical and Infrared Thermal Images for 3D Reconstruction
Source: Sensors (Basel). 2023 Feb 1;23(3):1610. doi: 10.3390/s23031610 (PMC9919921; doi:10.3390/s23031610)
Supplement: Supplementary file 1 [file sensors-23-01610-s001.zip]

Archive with 1 entries (1 files):
- sensors-2112240-supplementary.mp4
